# Supplementary material for: Varicella-zoster virus recapitulates its immune evasive behaviour in matured hiPSC-derived neurospheroids
Source: Front Immunol. 2024 Sep 16;15:1458967. doi: 10.3389/fimmu.2024.1458967 (PMC11439716; doi:10.3389/fimmu.2024.1458967)
Supplement: Supplementary Table 1 — Complete gene expression list Human Immunology V2 nCounter® panel. Gene expression list showing 585 immune transcripts, 15 housekeeping genes, 6 positive and 9 negative control probes for the 4 conditions ‘CTRL’, ‘ARPE-GFP’, ‘VZVeGFP-ORF23’ and ‘SeVeGFP’. The included gene expression data was sequentially corrected for background, technical variation and RNA content, as described in M&M section 2.16. [file Table1.xlsx]

## Sheet: pivottable
Messages			CTRL	ARPE-GFP	VZVeGFP-ORF23	SeVeGFP
Positive	POS_A	ERCC_00117.1	7591	8502	8883	7968
Positive	POS_B	ERCC_00112.1	2233	2715	2771	2438
Positive	POS_C	ERCC_00002.1	653	745	752	690
Positive	POS_D	ERCC_00092.1	142	166	222	202
Positive	POS_E	ERCC_00035.1	24	28	29	32
Positive	POS_F	ERCC_00034.1	15	15	19	11
Negative	NEG_A	ERCC_00096.1	2	1	2	3
Negative	NEG_B	ERCC_00041.1	1	2	1	5
Negative	NEG_C	ERCC_00019.1	1	2	1	2
Negative	NEG_D	ERCC_00076.1	1	2	1	1
Negative	NEG_E	ERCC_00098.1	4	7	4	5
Negative	NEG_F	ERCC_00126.1	6	6	1	6
Negative	NEG_G	ERCC_00144.1	1	1	1	1
Negative	NEG_H	ERCC_00154.1	2	2	1	3
Endogenous	ABCB1	NM_000927.3	15.49	9.8	42.83	12.26
Endogenous	ABL1	NM_005157.3	239.67	234.43	96.37	303.47
Endogenous	ACE2_Hs	NM_021804.2	4.56	3.92	1.3	4.09
Endogenous	ADA	NM_000022.2	8.2	9.8	32.12	17.37
Endogenous	AHR	NM_001621.3	1140.94	1177.38	478.26	1954.66
Endogenous	AICDA	NM_020661.1	1.77	2.61	1.3	2.68
Endogenous	AIRE	NM_000383.2	5.47	6.53	35.69	6.13
Endogenous	APP	NM_000484.3	5696.51	5878.4	2280.67	5347.99
Endogenous	ARG1	NM_000045.2	4.56	7.84	42.83	7.15
Endogenous	ARG2	NM_001172.3	30.98	28.73	35.69	27.59
Endogenous	ARHGDIB	NM_001175.4	4.56	4.57	1.3	2.68
Endogenous	ATG10	NM_001131028.1	27.34	33.3	32.12	34.74
Endogenous	ATG12	NM_004707.2	22.78	14.37	99.94	16.35
Endogenous	ATG16L1	NM_198890.2	146.72	127.34	149.9	117.5
Endogenous	ATG5	NM_004849.2	246.96	231.82	139.2	266.68
Endogenous	ATG7	NM_001136031.2	71.99	72.48	39.26	85.83
Endogenous	ATM	NM_000051.3	5.47	3.92	32.12	8.17
Endogenous	B2M	NM_004048.2	29542.4	28779.5	10089.9	57514.9
Endogenous	B3GAT1	NM_018644.3	61.06	61.38	46.4	72.55
Endogenous	BATF	NM_006399.3	1.77	2.26	10.71	3.07
Endogenous	BATF3	NM_018664.2	71.08	48.32	78.52	71.52
Endogenous	BAX	NM_138761.3	738.15	779.04	599.61	695.83
Endogenous	BCAP31	NM_005745.7	804.67	828.67	474.69	785.75
Endogenous	BCL10	NM_003921.2	228.74	229.21	467.55	266.68
Endogenous	BCL2	NM_000657.2	27.34	33.96	71.38	22.48
Endogenous	BCL2L11	NM_138621.4	10.94	7.84	28.55	7.15
Endogenous	BCL3	NM_005178.2	19.14	23.51	35.69	21.46
Endogenous	BCL6	NM_001706.2	83.84	97.3	128.49	90.94
Endogenous	BID	NM_001196.2	1.82	2.61	1.3	6.13
Endogenous	BLNK	NM_013314.2	1.77	2.26	1.3	6.13
Endogenous	BST1	NM_004334.2	12.76	4.57	42.83	7.15
Endogenous	BST2	NM_004335.2	43.74	32	17.85	745.9
Endogenous	BTK	NM_000061.1	5.47	3.27	21.41	2.68
Endogenous	BTLA	NM_181780.2	11.85	3.92	39.26	5.11
Endogenous	C14orf166	NM_016039.2	882.13	890.05	849.45	900.19
Endogenous	C1QA	NM_015991.2	3.65	5.88	21.41	10.22
Endogenous	C1QB	NM_000491.3	6.38	4.57	24.98	7.15
Endogenous	C1QBP	NM_001212.3	796.47	834.55	820.9	1029.95
Endogenous	C1R	NM_001733.4	333.53	419.23	60.68	839.9
Endogenous	C1S	NM_001734.2	468.41	459.07	82.09	931.86
Endogenous	C2	NM_000063.3	32.81	24.16	35.69	61.31
Endogenous	C3	NM_000064.2	13.67	10.45	10.71	68.46
Endogenous	C4A/B	NM_007293.2	796.47	1174.77	460.42	1441.73
Endogenous	C4BPA	NM_000715.3	1.77	2.61	10.71	2.68
Endogenous	C5	NM_001735.2	22.78	26.77	53.54	16.35
Endogenous	C6	NM_000065.2	1.82	3.27	14.28	2.68
Endogenous	C7	NM_000587.2	2.73	2.26	14.28	2.68
Endogenous	C8A	NM_000562.2	1.82	3.92	28.55	3.07
Endogenous	C8B	NM_000066.2	7.29	5.22	21.41	5.11
Endogenous	C8G	NM_000606.2	1.77	4.57	17.85	4.09
Endogenous	C9	NM_001737.3	5.47	2.26	42.83	5.11
Endogenous	CAMP	NM_004345.3	2.73	3.92	1.3	10.22
Endogenous	CARD9	NM_052813.4	4.56	3.27	14.28	7.15
Endogenous	CASP1	NM_001223.3	17.31	14.37	14.28	80.72
Endogenous	CASP10	NM_032977.3	3.65	3.92	21.41	4.09
Endogenous	CASP2	NM_032982.2	106.62	139.74	89.23	114.44
Endogenous	CASP3	NM_032991.2	98.42	135.83	117.78	128.74
Endogenous	CASP8	NM_001228.4	44.65	67.26	82.09	80.72
Endogenous	CCBP2	NM_001296.3	6.38	5.22	7.14	7.15
Endogenous	CCL11	NM_002986.2	5.47	4.57	39.26	9.2
Endogenous	CCL13	NM_005408.2	6.38	9.14	21.41	7.15
Endogenous	CCL15	NM_032965.3	1.77	2.61	32.12	7.15
Endogenous	CCL16	NM_004590.2	5.47	3.27	21.41	3.07
Endogenous	CCL18	NM_002988.2	3.65	3.92	21.41	2.68
Endogenous	CCL19	NM_006274.2	5.47	5.22	28.55	8.17
Endogenous	CCL2	NM_002982.3	378.19	348.05	385.46	409.73
Endogenous	CCL20	NM_004591.1	2.73	7.18	21.41	5.11
Endogenous	CCL22	NM_002990.3	7.29	5.22	21.41	5.11
Endogenous	CCL23	NM_145898.1	4.56	2.26	1.3	3.07
Endogenous	CCL24	NM_002991.2	6.38	3.27	1.3	4.09
Endogenous	CCL26	NM_006072.4	1.77	3.27	14.28	2.68
Endogenous	CCL3	NM_002983.2	5.47	2.26	14.28	5.11
Endogenous	CCL4	NM_002984.2	11.85	5.22	24.98	10.22
Endogenous	CCL5	NM_002985.2	4.56	3.27	10.71	22.48
Endogenous	CCL7	NM_006273.2	4.56	2.26	1.3	2.68
Endogenous	CCL8	NM_005623.2	5.47	3.27	17.85	6.13
Endogenous	CCND3	NM_001760.2	113.91	138.44	146.33	169.62
Endogenous	CCR1	NM_001295.2	49.21	47.67	35.69	91.96
Endogenous	CCR10	NM_016602.2	8.2	13.71	32.12	13.28
Endogenous	CCR2	NM_001123041.2	5.47	7.18	7.14	2.68
Endogenous	CCR5	NM_000579.1	6.38	2.26	7.14	3.07
Endogenous	CCR6	NM_031409.2	7.29	6.53	7.14	9.2
Endogenous	CCR7	NM_001838.2	5.47	2.26	14.28	4.09
Endogenous	CCR8	NM_005201.2	3.65	2.61	1.3	2.68
Endogenous	CCRL1	NM_016557.2	5.47	9.8	32.12	12.26
Endogenous	CCRL2	NM_003965.4	4.56	2.61	35.69	4.09
Endogenous	CD14	NM_000591.2	9.11	4.57	28.55	12.26
Endogenous	CD160	NM_007053.2	5.47	5.22	28.55	5.11
Endogenous	CD163	NM_004244.4	6.38	2.61	10.71	2.68
Endogenous	CD164	NM_006016.4	634.26	649.09	349.77	819.47
Endogenous	CD19	NM_001770.4	6.38	6.53	49.97	7.15
Endogenous	CD1A	NM_001763.2	2.73	3.92	35.69	6.13
Endogenous	CD1D	NM_001766.3	3.65	2.61	1.3	7.15
Endogenous	CD2	NM_001767.3	1.82	2.26	1.3	2.68
Endogenous	CD209	NM_021155.2	2.73	3.27	24.98	6.13
Endogenous	CD22	NM_001771.2	2.73	6.53	17.85	10.22
Endogenous	CD24	NM_013230.2	2349.32	2502.34	1773.85	2279.59
Endogenous	CD244	NM_016382.2	2.73	2.26	7.14	5.11
Endogenous	CD247	NM_198053.1	9.11	2.61	10.71	5.11
Endogenous	CD27	NM_001242.4	3.65	4.57	10.71	2.68
Endogenous	CD274	NM_014143.3	12.76	6.53	7.14	21.46
Endogenous	CD276	NM_001024736.1	2126.96	1795.13	888.71	2015.97
Endogenous	CD28	NM_001243078.1	3.65	5.88	7.14	5.11
Endogenous	CD34	NM_001025109.1	4.56	3.92	10.71	3.07
Endogenous	CD36	NM_001001548.2	17.31	20.9	42.83	14.3
Endogenous	CD3D	NM_000732.4	3.65	4.57	10.71	3.07
Endogenous	CD3E	NM_000733.2	4.56	2.61	7.14	5.11
Endogenous	CD3EAP	NM_012099.1	30.98	28.73	53.54	33.72
Endogenous	CD4	NM_000616.4	2.73	2.26	7.14	7.15
Endogenous	CD40	NM_001250.4	2.73	3.92	10.71	7.15
Endogenous	CD40LG	NM_000074.2	3.65	3.27	28.55	7.15
Endogenous	CD44	NM_001001392.1	4593.84	4563.24	4393.59	3945.09
Endogenous	CD45R0	NM_080921.3	2.73	5.22	7.14	5.11
Endogenous	CD45RA	NM_002838.4	1.77	2.26	1.3	3.07
Endogenous	CD45RB	ENST00000367367.1	1.82	2.26	1.3	2.68
Endogenous	CD46	NM_172350.1	269.74	288.63	289.1	331.06
Endogenous	CD48	NM_001778.2	3.65	6.53	39.26	2.68
Endogenous	CD5	NM_014207.2	1.77	2.26	1.3	2.68
Endogenous	CD53	NM_001040033.1	1.82	2.61	17.85	4.09
Endogenous	CD55	NM_000574.3	3.65	5.22	32.12	8.17
Endogenous	CD58	NM_001779.2	206.86	233.78	285.53	238.07
Endogenous	CD59	NM_000611.4	1734.2	1813.41	760.22	1558.21
Endogenous	CD6	NM_006725.3	1.77	2.26	10.71	2.68
Endogenous	CD7	NM_006137.6	2.73	2.26	10.71	2.68
Endogenous	CD70	NM_001252.2	1.77	2.26	7.14	3.07
Endogenous	CD74	NM_001025159.1	7763.33	7315.68	2641.15	8480.77
Endogenous	CD79A	NM_001783.3	1.82	2.26	35.69	2.68
Endogenous	CD79B	NM_021602.2	7.29	3.27	24.98	5.11
Endogenous	CD80	NM_005191.3	5.47	11.1	35.69	8.17
Endogenous	CD81	NM_004356.3	5579.86	6199.69	3080.15	5998.87
Endogenous	CD82	NM_002231.3	12.76	11.75	10.71	10.22
Endogenous	CD83	NM_004233.3	39.19	28.73	42.83	31.68
Endogenous	CD86	NM_175862.3	3.65	7.84	7.14	5.11
Endogenous	CD8A	NM_001768.5	1.77	3.92	1.3	7.15
Endogenous	CD8B	NM_004931.3	4.56	2.26	1.3	7.15
Endogenous	CD9	NM_001769.2	754.55	742.47	256.98	763.27
Endogenous	CD96	NM_005816.4	1.82	2.61	7.14	2.68
Endogenous	CD97	NM_078481.2	6.38	7.18	14.28	11.24
Endogenous	CD99	NM_002414.3	5592.62	6227.77	3597.67	5513.52
Endogenous	CDH5	NM_001795.3	10.02	7.84	28.55	5.11
Endogenous	CDKN1A	NM_000389.2	976.91	973.64	474.69	991.13
Endogenous	CEACAM1	NM_001712.3	2.73	2.61	14.28	3.07
Endogenous	CEACAM6	NM_002483.4	2.73	3.27	14.28	3.07
Endogenous	CEACAM8	NM_001816.3	6.38	6.53	24.98	5.11
Endogenous	CEBPB	NM_005194.2	136.69	136.48	153.47	221.73
Endogenous	CFB	NM_001710.5	11.85	32.65	32.12	289.16
Endogenous	CFD	NM_001928.2	1.77	2.61	7.14	3.07
Endogenous	CFH	NM_001014975.2	11.85	14.37	39.26	8.17
Endogenous	CFI	NM_000204.3	1538.27	2176.49	478.26	1726.81
Endogenous	CFP	NM_002621.2	1.82	3.27	21.41	3.07
Endogenous	CHUK	NM_001278.3	149.45	133.21	149.9	163.48
Endogenous	CIITA	NM_000246.3	58.32	82.93	57.11	56.2
Endogenous	CISH	NM_145071.2	9.11	9.14	24.98	8.17
Endogenous	CLEC4A	NM_194448.2	14.58	6.53	82.09	10.22
Endogenous	CLEC4E	NM_014358.2	1.82	3.92	14.28	3.07
Endogenous	CLEC5A	NM_013252.2	1.77	2.61	1.3	2.68
Endogenous	CLEC6A	NM_001007033.1	6.38	7.84	24.98	4.09
Endogenous	CLEC7A	NM_197954.2	2.73	5.88	32.12	7.15
Endogenous	CLU	NM_001831.2	29.16	34.61	14.28	22.48
Endogenous	CMKLR1	NM_004072.1	1.82	3.27	32.12	7.15
Endogenous	CR1	NM_000651.4	6.38	8.49	64.24	8.17
Endogenous	CR2	NM_001006658.1	3.65	2.61	1.3	2.68
Endogenous	CRADD	NM_003805.3	33.72	30.69	28.55	38.83
Endogenous	CSF1	NM_000757.4	208.69	201.78	92.8	333.1
Endogenous	CSF1R	NM_005211.2	1.77	3.92	21.41	3.07
Endogenous	CSF2	NM_000758.2	1.82	3.27	14.28	4.09
Endogenous	CSF2RB	NM_000395.2	5.47	3.27	14.28	7.15
Endogenous	CSF3R	NM_156038.2	3.65	2.26	1.3	2.68
Endogenous	CTLA4-TM	NM_005214.3	2.73	2.26	10.71	2.68
Endogenous	CTLA4_all	NM_005214.3	4.56	3.27	24.98	5.11
Endogenous	CTNNB1	NM_001098210.1	2498.77	2981	1295.59	2764.94
Endogenous	CTSC	NM_001814.4	86.57	86.2	114.21	94
Endogenous	CTSG	NM_001911.2	2.73	2.61	1.3	8.17
Endogenous	CTSS	NM_004079.3	20.96	16.33	28.55	63.35
Endogenous	CUL9	NM_015089.2	65.61	77.71	46.4	74.59
Endogenous	CX3CL1	NM_002996.3	222.36	207	117.78	223.77
Endogenous	CX3CR1	NM_001337.3	10.02	3.27	17.85	6.13
Endogenous	CXCL1	NM_001511.1	8.2	7.18	21.41	9.2
Endogenous	CXCL10	NM_001565.1	13.67	5.88	35.69	122.61
Endogenous	CXCL11	NM_005409.4	8.2	3.92	24.98	22.48
Endogenous	CXCL12	NM_000609.5	46.48	33.3	24.98	65.39
Endogenous	CXCL13	NM_006419.2	2.73	2.26	1.3	4.09
Endogenous	CXCL2	NM_002089.3	20.96	26.77	53.54	26.57
Endogenous	CXCL9	NM_002416.1	2.73	3.27	35.69	4.09
Endogenous	CXCR1	NM_000634.2	8.2	5.22	14.28	5.11
Endogenous	CXCR2	NM_001557.2	5.47	3.92	28.55	10.22
Endogenous	CXCR3	NM_001504.1	1.77	2.61	1.3	2.68
Endogenous	CXCR4	NM_003467.2	236.03	174.35	460.42	308.58
Endogenous	CXCR6	NM_006564.1	1.82	2.61	14.28	7.15
Endogenous	CYBB	NM_000397.3	1.82	2.61	14.28	2.68
Endogenous	DEFB1	NM_005218.3	5.47	2.26	14.28	6.13
Endogenous	DEFB103A	NM_001081551.2	13.67	11.75	42.83	15.33
Endogenous	DEFB103B	NM_018661.3	7.29	3.92	14.28	5.11
Endogenous	DEFB4A	NM_004942.2	6.38	8.49	67.81	11.24
Endogenous	DPP4	NM_001935.3	1.77	9.14	7.14	16.35
Endogenous	DUSP4	NM_057158.2	20.05	9.14	49.97	17.37
Endogenous	EBI3	NM_005755.2	1.77	2.26	1.3	2.68
Endogenous	EDNRB	NM_003991.2	207.78	223.98	49.97	154.29
Endogenous	EGR1	NM_001964.2	48.3	65.95	157.04	56.2
Endogenous	EGR2	NM_000399.3	34.63	23.51	64.24	41.89
Endogenous	ENTPD1	NM_001098175.1	13.67	16.33	32.12	17.37
Endogenous	EOMES	NM_005442.2	1.77	2.61	1.3	3.07
Endogenous	ETS1	NM_005238.3	12.76	14.37	64.24	15.33
Endogenous	FADD	NM_003824.2	10.94	16.33	21.41	12.26
Endogenous	FAS	NM_000043.3	20.05	33.96	46.4	28.61
Endogenous	FCAR	NM_133280.1	1.82	2.26	14.28	2.68
Endogenous	FCER1A	NM_002001.2	1.82	2.26	1.3	2.68
Endogenous	FCER1G	NM_004106.1	1.77	2.26	1.3	5.11
Endogenous	FCGR1A/B	NM_000566.3	6.38	5.88	28.55	8.17
Endogenous	FCGR2A	NM_021642.3	2.73	2.26	1.3	3.07
Endogenous	FCGR2A/C	NM_201563.4	9.11	7.18	24.98	17.37
Endogenous	FCGR2B	NM_001002273.1	3.65	3.92	7.14	2.68
Endogenous	FCGR3A/B	NM_000570.4	9.11	8.49	35.69	12.26
Endogenous	FCGRT	NM_004107.4	850.24	880.91	239.13	901.21
Endogenous	FKBP5	NM_001145775.1	7.29	18.94	32.12	11.24
Endogenous	FN1	NM_212482.1	267.01	272.96	174.89	317.77
Endogenous	FOXP3	NM_014009.3	1.82	5.22	1.3	2.68
Endogenous	FYN	NM_002037.3	803.76	908.99	660.29	1033.02
Endogenous	GATA3	NM_001002295.1	1.82	3.92	17.85	2.68
Endogenous	GBP1	NM_002053.1	71.99	69.22	74.95	447.54
Endogenous	GBP5	NM_052942.3	3.65	5.88	1.3	12.26
Endogenous	GFI1	NM_005263.2	3.65	3.92	17.85	11.24
Endogenous	GNLY	NM_006433.2	2.73	2.61	17.85	3.07
Endogenous	GP1BB	NM_000407.4	7.29	20.9	35.69	18.39
Endogenous	GPI	NM_000175.2	507.59	572.69	742.38	582.41
Endogenous	GPR183	NM_004951.3	10.94	10.45	28.55	9.2
Endogenous	GZMA	NM_006144.2	6.38	8.49	17.85	2.68
Endogenous	GZMB	NM_004131.3	18.23	13.06	28.55	19.41
Endogenous	GZMK	NM_002104.2	4.56	11.1	35.69	5.11
Endogenous	HAMP	NM_021175.2	2.73	2.61	1.3	2.68
Endogenous	HAVCR2	NM_032782.3	10.94	3.92	17.85	7.15
Endogenous	HFE	NM_139011.2	10.94	12.41	35.69	15.33
Endogenous	HLA-A	NM_002116.5	359.05	395.07	289.1	933.91
Endogenous	HLA-B	NM_005514.6	2004.85	1772.27	1202.79	5294.86
Endogenous	HLA-C	NM_002117.4	713.54	698.72	613.89	1633.83
Endogenous	HLA-DMA	NM_006120.3	632.44	581.83	246.27	583.44
Endogenous	HLA-DMB	NM_002118.3	607.83	551.79	192.73	598.76
Endogenous	HLA-DOB	NM_002120.3	20.05	14.37	14.28	20.44
Endogenous	HLA-DPA1	NM_033554.2	4256.66	3940.92	688.84	4545.9
Endogenous	HLA-DPB1	NM_002121.4	5332.9	5011.86	1249.19	4517.29
Endogenous	HLA-DQA1	NM_002122.3	1.77	2.26	1.3	2.68
Endogenous	HLA-DQB1	NM_002123.3	2.73	2.26	1.3	2.68
Endogenous	HLA-DRA	NM_019111.3	8009.38	7516.81	1420.51	7106.48
Endogenous	HLA-DRB1	NM_002124.2	567.74	439.48	135.63	565.04
Endogenous	HLA-DRB3	NM_022555.3	3384.55	3146.86	1566.84	3373.92
Endogenous	HRAS	NM_005343.2	82.02	69.22	71.38	65.39
Endogenous	ICAM1	NM_000201.2	113.91	136.48	89.23	147.14
Endogenous	ICAM2	NM_000873.3	6.38	3.27	17.85	5.11
Endogenous	ICAM3	NM_002162.3	10.02	13.71	32.12	10.22
Endogenous	ICAM4	NM_001039132.1	2.73	2.26	24.98	3.07
Endogenous	ICAM5	NM_003259.3	2.73	3.92	14.28	6.13
Endogenous	ICOS	NM_012092.2	4.56	5.88	14.28	6.13
Endogenous	ICOSLG	NM_015259.4	216.89	197.86	135.63	227.86
Endogenous	IDO1	NM_002164.3	1.77	3.27	14.28	2.68
Endogenous	IFI16	NM_005531.1	394.59	406.83	149.9	1073.89
Endogenous	IFI35	NM_005533.3	79.28	91.42	35.69	388.28
Endogenous	IFIH1	NM_022168.2	21.87	26.77	24.98	177.79
Endogenous	IFIT2	NM_001547.4	162.21	145.62	49.97	2053.78
Endogenous	IFITM1	NM_003641.3	134.87	536.78	128.49	5139.55
Endogenous	IFNA1/13	NM_024013.1	6.38	9.8	39.26	4.09
Endogenous	IFNA2	NM_000605.3	1.77	3.27	21.41	4.09
Endogenous	IFNAR1	NM_000629.2	66.52	71.18	39.26	56.2
Endogenous	IFNAR2	NM_000874.3	115.73	103.83	67.81	92.98
Endogenous	IFNB1	NM_002176.2	4.56	5.88	35.69	17.37
Endogenous	IFNG	NM_000619.2	10.94	9.14	39.26	4.09
Endogenous	IFNGR1	NM_000416.1	321.69	357.2	253.41	351.49
Endogenous	IGF2R	NM_000876.1	168.59	178.93	146.33	170.64
Endogenous	IKBKAP	NM_003640.3	82.02	75.75	60.68	90.94
Endogenous	IKBKB	NM_001556.1	74.73	77.71	67.81	90.94
Endogenous	IKBKE	NM_014002.2	27.34	24.16	57.11	37.81
Endogenous	IKBKG	NM_003639.2	61.97	54.85	74.95	43.94
Endogenous	IKZF1	NM_006060.3	1.77	3.92	7.14	4.09
Endogenous	IKZF2	NM_016260.2	32.81	39.83	53.54	50.07
Endogenous	IKZF3	NM_183232.2	6.38	3.92	14.28	2.68
Endogenous	IL10	NM_000572.2	1.77	2.26	1.3	3.07
Endogenous	IL10RA	NM_001558.2	9.11	5.22	7.14	8.17
Endogenous	IL11RA	NM_147162.1	6.38	4.57	17.85	13.28
Endogenous	IL12A	NM_000882.2	2.73	4.57	10.71	5.11
Endogenous	IL12B	NM_002187.2	12.76	3.92	24.98	3.07
Endogenous	IL12RB1	NM_005535.1	3.65	4.57	14.28	7.15
Endogenous	IL13	NM_002188.2	7.29	5.22	46.4	7.15
Endogenous	IL13RA1	NM_001560.2	403.7	470.17	110.64	381.12
Endogenous	IL15	NM_172174.1	8.2	7.18	17.85	15.33
Endogenous	IL16	NM_004513.4	6.38	5.88	21.41	4.09
Endogenous	IL17A	NM_002190.2	1.77	2.26	1.3	2.68
Endogenous	IL17B	NM_014443.2	1.77	2.26	1.3	2.68
Endogenous	IL17F	NM_052872.3	5.47	4.57	17.85	6.13
Endogenous	IL18	NM_001562.2	5.47	5.88	39.26	7.15
Endogenous	IL18R1	NM_003855.2	51.03	55.51	24.98	71.52
Endogenous	IL18RAP	NM_003853.2	1.77	5.22	10.71	2.68
Endogenous	IL19	NM_013371.3	1.77	2.26	21.41	2.68
Endogenous	IL1A	NM_000575.3	4.56	5.88	24.98	11.24
Endogenous	IL1B	NM_000576.2	1.77	4.57	24.98	5.11
Endogenous	IL1R1	NM_000877.2	304.37	272.96	39.26	382.15
Endogenous	IL1R2	NM_173343.1	11.85	9.14	17.85	17.37
Endogenous	IL1RAP	NM_002182.2	80.19	84.24	99.94	96.05
Endogenous	IL1RL1	NM_016232.4	5.47	3.27	24.98	3.07
Endogenous	IL1RL2	NM_003854.2	4.56	3.92	10.71	4.09
Endogenous	IL1RN	NM_000577.3	4.56	3.27	1.3	6.13
Endogenous	IL2	NM_000586.2	7.29	2.61	28.55	5.11
Endogenous	IL20	NM_018724.3	3.65	2.61	49.97	6.13
Endogenous	IL21	NM_021803.2	9.11	4.57	39.26	5.11
Endogenous	IL21R	NM_021798.2	1.77	2.26	10.71	3.07
Endogenous	IL22	NM_020525.4	5.47	3.27	21.41	3.07
Endogenous	IL22RA2	NM_181310.1	1.77	2.26	1.3	2.68
Endogenous	IL23A	NM_016584.2	1.82	5.22	21.41	9.2
Endogenous	IL23R	NM_144701.2	4.56	3.27	1.3	4.09
Endogenous	IL26	NM_018402.1	5.47	3.92	24.98	5.11
Endogenous	IL27	NM_145659.3	5.47	3.92	10.71	8.17
Endogenous	IL28A	NM_172138.1	7.29	12.41	46.4	14.3
Endogenous	IL28A/B	NM_172139.2	5.47	3.27	7.14	5.11
Endogenous	IL29	NM_172140.1	1.77	3.27	7.14	3.07
Endogenous	IL2RA	NM_000417.1	3.65	4.57	21.41	4.09
Endogenous	IL2RB	NM_000878.2	6.38	3.92	24.98	6.13
Endogenous	IL2RG	NM_000206.1	1.82	3.27	1.3	2.68
Endogenous	IL3	NM_000588.3	4.56	2.26	24.98	2.68
Endogenous	IL32	NM_001012633.1	2718.39	3107.03	22017.9	3071.47
Endogenous	IL4	NM_000589.2	1.82	5.22	7.14	3.07
Endogenous	IL4R	NM_000418.2	1.82	3.92	17.85	2.68
Endogenous	IL5	NM_000879.2	3.65	6.53	39.26	3.07
Endogenous	IL6	NM_000600.1	1.82	2.61	1.3	4.09
Endogenous	IL6R	NM_000565.2	20.05	33.96	32.12	33.72
Endogenous	IL6ST	NM_002184.2	1016.09	1146.69	353.34	1075.93
Endogenous	IL7	NM_000880.2	2.73	3.27	7.14	5.11
Endogenous	IL7R	NM_002185.2	10.94	10.45	21.41	5.11
Endogenous	IL8	NM_000584.2	18.23	12.41	42.83	24.52
Endogenous	IL9	NM_000590.1	1.82	2.26	7.14	2.68
Endogenous	ILF3	NM_001137673.1	716.28	801.9	992.22	781.66
Endogenous	IRAK1	NM_001569.3	39.19	45.71	49.97	40.87
Endogenous	IRAK2	NM_001570.3	20.05	20.24	28.55	19.41
Endogenous	IRAK3	NM_007199.1	3.65	2.26	1.3	2.68
Endogenous	IRAK4	NM_016123.1	42.83	50.93	35.69	40.87
Endogenous	IRF1	NM_002198.1	54.68	58.12	124.92	100.13
Endogenous	IRF3	NM_001571.5	10.94	11.1	10.71	10.22
Endogenous	IRF4	NM_002460.1	17.31	12.41	57.11	19.41
Endogenous	IRF5	NM_002200.3	1.82	2.61	17.85	2.68
Endogenous	IRF7	NM_001572.3	12.76	11.75	21.41	50.07
Endogenous	IRF8	NM_002163.2	6.38	5.22	21.41	5.11
Endogenous	IRGM	NM_001145805.1	2.73	3.27	28.55	6.13
Endogenous	ITGA2B	NM_000419.3	9.11	6.53	35.69	7.15
Endogenous	ITGA4	NM_000885.4	1.82	2.61	7.14	2.68
Endogenous	ITGA5	NM_002205.2	119.38	74.44	107.07	136.92
Endogenous	ITGA6	NM_000210.1	1432.56	1717.42	353.34	1685.94
Endogenous	ITGAE	NM_002208.4	105.71	123.42	92.8	82.76
Endogenous	ITGAL	NM_002209.2	7.29	7.84	17.85	14.3
Endogenous	ITGAM	NM_000632.3	2.73	3.92	24.98	3.07
Endogenous	ITGAX	NM_000887.3	4.56	3.92	32.12	6.13
Endogenous	ITGB1	NM_033666.2	1232.07	1014.13	521.09	989.08
Endogenous	ITGB2	NM_000211.2	4.56	3.27	10.71	7.15
Endogenous	ITLN1	NM_017625.2	8.2	2.26	7.14	6.13
Endogenous	ITLN2	NM_080878.2	5.47	3.92	17.85	4.09
Endogenous	JAK1	NM_002227.1	204.13	225.94	221.29	207.42
Endogenous	JAK2	NM_004972.2	140.34	145.62	210.58	194.14
Endogenous	JAK3	NM_000215.2	3.65	5.22	1.3	2.68
Endogenous	KCNJ2	NM_000891.2	7.29	5.88	17.85	3.07
Endogenous	KIR3DL1	NM_013289.2	4.56	4.57	35.69	5.11
Endogenous	KIR3DL2	NM_006737.2	5.47	5.88	24.98	4.09
Endogenous	KIR3DL3	NM_153443.3	1.82	4.57	1.3	8.17
Endogenous	KIR_Activating_Subgroup_1	NM_001083539.1	1.77	4.57	1.3	4.09
Endogenous	KIR_Activating_Subgroup_2	NM_014512.1	1.82	3.92	17.85	2.68
Endogenous	KIR_Inhibiting_Subgroup_1	NM_014218.2	4.56	2.26	7.14	4.09
Endogenous	KIR_Inhibiting_Subgroup_2	NM_014511.3	2.73	3.27	1.3	2.68
Endogenous	KIT	NM_000222.2	4.56	3.92	21.41	2.68
Endogenous	KLRAP1	NR_028045.1	2.73	7.84	10.71	6.13
Endogenous	KLRB1	NM_002258.2	1.77	2.26	1.3	2.68
Endogenous	KLRC1	NM_002259.3	7.29	4.57	39.26	5.11
Endogenous	KLRC2	NM_002260.3	14.58	10.45	57.11	6.13
Endogenous	KLRC3	NM_007333.2	2.73	2.26	10.71	2.68
Endogenous	KLRC4	NM_013431.2	5.47	3.92	21.41	2.68
Endogenous	KLRD1	NM_002262.3	1.82	2.26	17.85	5.11
Endogenous	KLRF1	NM_016523.1	6.38	7.18	24.98	7.15
Endogenous	KLRF2	NM_001190765.1	1.77	2.26	1.3	2.68
Endogenous	KLRG1	NM_005810.3	1.77	2.26	1.3	2.68
Endogenous	KLRG2	NM_198508.2	3.65	3.27	28.55	3.07
Endogenous	KLRK1	NM_007360.1	3.65	4.57	35.69	3.07
Endogenous	LAG3	NM_002286.5	6.38	4.57	24.98	2.68
Endogenous	LAIR1	NM_002287.3	6.38	5.88	28.55	5.11
Endogenous	LAMP3	NM_014398.3	34.63	22.2	39.26	63.35
Endogenous	LCK	NM_005356.2	1.77	3.27	24.98	6.13
Endogenous	LCP2	NM_005565.3	2.73	3.92	32.12	7.15
Endogenous	LEF1	NM_016269.3	144.9	177.62	117.78	161.44
Endogenous	LGALS3	NM_001177388.1	5234.48	4719.96	1788.13	7411.99
Endogenous	LIF	NM_002309.3	87.48	56.81	82.09	53.13
Endogenous	LILRA1	NM_006863.1	4.56	6.53	17.85	9.2
Endogenous	LILRA2	NM_006866.2	4.56	7.18	21.41	6.13
Endogenous	LILRA3	NM_006865.3	10.94	5.22	28.55	7.15
Endogenous	LILRA4	NM_012276.3	2.73	2.26	1.3	3.07
Endogenous	LILRA5	NM_181879.2	3.65	3.92	21.41	6.13
Endogenous	LILRA6	NM_024318.2	5.47	4.57	28.55	3.07
Endogenous	LILRB1	NM_001081637.1	3.65	6.53	14.28	2.68
Endogenous	LILRB2	NM_005874.1	7.29	11.1	21.41	11.24
Endogenous	LILRB3	NM_006864.2	1.82	2.61	10.71	7.15
Endogenous	LILRB4	NM_001081438.1	5.47	11.1	39.26	5.11
Endogenous	LILRB5	NM_001081442.1	2.73	5.88	17.85	2.68
Endogenous	LITAF	NM_004862.3	273.39	263.82	157.04	230.92
Endogenous	LTA	NM_000595.2	10.02	7.18	39.26	10.22
Endogenous	LTB4R	NM_181657.3	18.23	10.45	42.83	15.33
Endogenous	LTB4R2	NM_019839.4	10.94	15.02	32.12	9.2
Endogenous	LTBR	NM_002342.1	1.82	2.61	10.71	3.07
Endogenous	LTF	NM_002343.2	236.94	158.68	71.38	338.21
Endogenous	LY96	NM_015364.2	28.25	16.98	42.83	43.94
Endogenous	MAF	NM_005360.4	9.11	11.75	17.85	8.17
Endogenous	MALT1	NM_006785.2	84.75	84.24	103.5	127.72
Endogenous	MAP4K1	NM_007181.3	2.73	5.88	17.85	5.11
Endogenous	MAP4K2	NM_004579.2	45.56	45.06	67.81	49.05
Endogenous	MAP4K4	NM_004834.3	662.51	756.19	428.29	639.63
Endogenous	MAPK1	NM_138957.2	1408.86	1520.86	1381.25	1366.12
Endogenous	MAPK11	NM_002751.5	32.81	35.26	64.24	36.78
Endogenous	MAPK14	NM_001315.1	260.63	272.31	214.15	271.79
Endogenous	MAPKAPK2	NM_004759.3	188.64	190.68	178.46	199.25
Endogenous	MARCO	NM_006770.3	2.73	2.61	17.85	4.09
Endogenous	MASP1	NM_139125.3	11.85	26.77	28.55	16.35
Endogenous	MASP2	NM_139208.1	2.73	2.26	1.3	3.07
Endogenous	MBL2	NM_000242.2	3.65	3.27	7.14	2.68
Endogenous	MBP	NM_002385.2	28.25	32	10.71	31.68
Endogenous	MCL1	NM_021960.3	929.52	972.33	1663.21	1168.92
Endogenous	MIF	NM_002415.1	811.96	805.82	1027.91	1006.45
Endogenous	MME	NM_000902.2	40.1	53.55	21.41	25.54
Endogenous	MR1	NM_001531.2	3.65	11.75	21.41	20.44
Endogenous	MRC1	NM_002438.2	2.73	2.26	21.41	4.09
Endogenous	MS4A1	NM_152866.2	1.77	2.26	1.3	5.11
Endogenous	MSR1	NM_002445.3	5.47	6.53	24.98	5.11
Endogenous	MUC1	NM_001018017.1	78.37	92.07	32.12	114.44
Endogenous	MX1	NM_002462.2	125.76	155.42	53.54	2080.34
Endogenous	MYD88	NM_002468.3	75.64	76.4	92.8	123.64
Endogenous	NCAM1	NM_000615.5	1099.02	1479.72	656.72	1014.63
Endogenous	NCF4	NM_000631.4	4.56	2.26	14.28	12.26
Endogenous	NCR1	NM_004829.5	1.77	2.26	1.3	2.68
Endogenous	NFATC1	NM_172389.1	35.54	27.43	46.4	31.68
Endogenous	NFATC2	NM_012340.3	10.94	9.8	49.97	5.11
Endogenous	NFATC3	NM_004555.2	158.57	200.47	317.65	214.57
Endogenous	NFIL3	NM_005384.2	245.14	252.06	267.68	307.56
Endogenous	NFKB1	NM_003998.2	46.48	45.06	21.41	49.05
Endogenous	NFKB2	NM_002502.2	76.55	67.91	167.75	66.42
Endogenous	NFKBIA	NM_020529.1	944.1	788.84	660.29	1075.93
Endogenous	NFKBIZ	NM_001005474.1	9.11	5.22	28.55	10.22
Endogenous	NLRP3	NM_001079821.2	1.77	5.22	1.3	5.11
Endogenous	NOD1	NM_006092.1	32.81	47.02	49.97	50.07
Endogenous	NOD2	NM_022162.1	1.82	3.92	14.28	9.2
Endogenous	NOS2	NM_000625.4	2.73	5.22	14.28	3.07
Endogenous	NOTCH1	NM_017617.3	43.74	43.75	49.97	51.09
Endogenous	NOTCH2	NM_024408.3	473.87	574	221.29	652.92
Endogenous	NT5E	NM_002526.2	10.02	14.37	24.98	47
Endogenous	PAX5	NM_016734.1	8.2	9.14	28.55	5.11
Endogenous	PDCD1	NM_005018.1	8.2	5.22	21.41	7.15
Endogenous	PDCD1LG2	NM_025239.3	1.82	2.61	14.28	15.33
Endogenous	PDCD2	NM_144781.2	37.36	39.83	96.37	55.18
Endogenous	PDGFB	NM_033016.2	1.82	5.88	17.85	3.07
Endogenous	PDGFRB	NM_002609.3	11.85	11.75	17.85	11.24
Endogenous	PECAM1	NM_000442.3	10.94	11.1	28.55	11.24
Endogenous	PIGR	NM_002644.2	2.73	5.88	46.4	11.24
Endogenous	PLA2G2A	NM_000300.2	42.83	32.65	21.41	105.24
Endogenous	PLA2G2E	NM_014589.1	5.47	3.27	14.28	8.17
Endogenous	PLAU	NM_002658.2	1204.73	1201.54	328.36	842.97
Endogenous	PLAUR	NM_001005376.1	9.11	3.92	32.12	5.11
Endogenous	PML	NM_002675.3	100.24	118.19	224.85	247.27
Endogenous	POU2F2	NM_002698.2	1.82	2.61	14.28	5.11
Endogenous	PPARG	NM_015869.3	2.73	2.26	1.3	2.68
Endogenous	PPBP	NM_002704.2	1.82	2.26	10.71	2.68
Endogenous	PRDM1	NM_001198.3	4.56	4.57	7.14	6.13
Endogenous	PRF1	NM_005041.3	4.56	5.22	7.14	4.09
Endogenous	PRKCD	NM_006254.3	25.52	19.59	32.12	28.61
Endogenous	PSMB10	NM_002801.2	26.43	21.55	39.26	58.24
Endogenous	PSMB5	NM_001130725.1	887.6	941.64	938.68	1013.61
Endogenous	PSMB7	NM_002799.2	529.46	543.96	785.21	580.37
Endogenous	PSMB8	NM_004159.4	181.35	248.8	146.33	636.57
Endogenous	PSMB9	NM_002800.4	92.04	126.03	74.95	601.83
Endogenous	PSMC2	NM_002803.3	694.41	662.81	542.51	767.36
Endogenous	PSMD7	NM_002811.3	718.1	726.15	695.98	813.34
Endogenous	PTAFR	NM_000952.3	6.38	7.84	17.85	11.24
Endogenous	PTGER4	NM_000958.2	6.38	6.53	49.97	13.28
Endogenous	PTGS2	NM_000963.1	5.47	9.14	17.85	4.09
Endogenous	PTK2	NM_005607.3	538.58	544.61	1017.2	502.72
Endogenous	PTPN2	NM_002828.2	25.52	28.08	57.11	33.72
Endogenous	PTPN22	NM_015967.4	8.2	15.67	67.81	6.13
Endogenous	PTPN6	NM_002831.5	1.77	2.61	32.12	3.07
Endogenous	PTPRC_all	NM_080921.2	5.47	3.92	10.71	2.68
Endogenous	PYCARD	NM_013258.3	1.82	3.27	10.71	4.09
Endogenous	RAF1	NM_002880.2	268.83	286.67	121.35	291.21
Endogenous	RAG1	NM_000448.2	7.29	10.45	14.28	11.24
Endogenous	RAG2	NM_000536.3	5.47	3.92	35.69	3.07
Endogenous	RARRES3	NM_004585.3	586.87	914.22	210.58	1428.45
Endogenous	RELA	NM_021975.2	124.85	153.46	153.47	164.51
Endogenous	RELB	NM_006509.2	22.78	24.81	53.54	23.5
Endogenous	RORC	NM_001001523.1	2.73	5.22	7.14	3.07
Endogenous	RUNX1	NM_001754.4	5.47	2.26	17.85	5.11
Endogenous	S100A8	NM_002964.3	2.73	3.27	10.71	2.68
Endogenous	S100A9	NM_002965.2	2.73	2.61	21.41	4.09
Endogenous	S1PR1	NM_001400.3	27.34	30.69	14.28	32.7
Endogenous	SELE	NM_000450.2	2.73	5.22	14.28	2.68
Endogenous	SELL	NR_029467.1	7.29	10.45	10.71	16.35
Endogenous	SELPLG	NM_003006.3	6.38	5.22	14.28	7.15
Endogenous	SERPING1	NM_000062.2	980.55	1254.43	189.16	3030.6
Endogenous	SH2D1A	NM_001114937.2	1.77	2.26	1.3	2.68
Endogenous	SIGIRR	NM_021805.2	3.65	2.26	24.98	5.11
Endogenous	SKI	NM_003036.2	484.81	542.65	224.85	551.76
Endogenous	SLAMF1	NM_003037.2	1.77	3.92	1.3	5.11
Endogenous	SLAMF6	NM_001184714.1	3.65	3.92	1.3	2.68
Endogenous	SLAMF7	NM_021181.3	4.56	4.57	10.71	7.15
Endogenous	SLC2A1	NM_006516.2	62.88	76.4	57.11	103.2
Endogenous	SMAD3	NM_005902.3	80.19	127.99	99.94	102.18
Endogenous	SMAD5	NM_005903.5	217.8	251.41	121.35	265.66
Endogenous	SOCS1	NM_003745.1	33.72	32	28.55	58.24
Endogenous	SOCS3	NM_003955.3	461.12	513.27	221.29	523.15
Endogenous	SPP1	NM_000582.2	115.73	75.75	110.64	87.87
Endogenous	SRC	NM_005417.3	14.58	16.98	32.12	23.5
Endogenous	STAT1	NM_007315.2	134.87	119.5	71.38	818.45
Endogenous	STAT2	NM_005419.2	347.2	327.81	367.62	599.78
Endogenous	STAT3	NM_139276.2	995.13	1227.01	542.51	1267.01
Endogenous	STAT4	NM_003151.2	1.82	3.92	7.14	3.07
Endogenous	STAT5A	NM_003152.2	7.29	9.14	1.3	9.2
Endogenous	STAT5B	NM_012448.3	84.75	75.1	67.81	63.35
Endogenous	STAT6	NM_003153.3	12.76	16.33	35.69	19.41
Endogenous	SYK	NM_003177.3	2.73	2.26	7.14	2.68
Endogenous	TAGAP	NM_054114.3	3.65	6.53	24.98	7.15
Endogenous	TAL1	NM_003189.2	8.2	6.53	39.26	8.17
Endogenous	TAP1	NM_000593.5	54.68	54.2	35.69	212.53
Endogenous	TAP2	NM_000544.3	71.99	56.16	71.38	287.12
Endogenous	TAPBP	NM_003190.4	303.46	297.77	164.18	439.37
Endogenous	TBK1	NM_013254.2	62.88	79.67	71.38	99.11
Endogenous	TBX21	NM_013351.1	6.38	9.8	24.98	24.52
Endogenous	TCF4	NM_003199.1	97.51	98.6	99.94	122.61
Endogenous	TCF7	NM_003202.2	36.45	45.71	149.9	27.59
Endogenous	TFRC	NM_003234.1	189.55	184.15	207.01	185.96
Endogenous	TGFB1	NM_000660.3	187.73	188.07	99.94	163.48
Endogenous	TGFBI	NM_000358.2	51.03	62.04	85.66	50.07
Endogenous	TGFBR1	NM_004612.2	135.78	147.58	46.4	113.42
Endogenous	TGFBR2	NM_001024847.1	41.01	46.36	28.55	35.76
Endogenous	THY1	NM_006288.2	267.01	245.53	74.95	206.4
Endogenous	TICAM1	NM_014261.1	8.2	15.67	39.26	16.35
Endogenous	TIGIT	NM_173799.2	12.76	11.1	14.28	4.09
Endogenous	TIRAP	NM_148910.2	11.85	15.02	17.85	20.44
Endogenous	TLR1	NM_003263.3	21.87	20.24	42.83	32.7
Endogenous	TLR2	NM_003264.3	3.65	6.53	10.71	2.68
Endogenous	TLR3	NM_003265.2	20.05	18.28	21.41	73.57
Endogenous	TLR4	NM_138554.2	39.19	32	32.12	36.78
Endogenous	TLR5	NM_003268.3	20.05	24.16	17.85	24.52
Endogenous	TLR7	NM_016562.3	2.73	2.26	7.14	2.68
Endogenous	TLR8	NM_016610.2	5.47	3.27	7.14	7.15
Endogenous	TLR9	NM_017442.2	6.38	7.18	24.98	11.24
Endogenous	TMEM173	NM_198282.1	11.85	8.49	7.14	7.15
Endogenous	TNF	NM_000594.2	8.2	5.88	28.55	5.11
Endogenous	TNFAIP3	NM_006290.2	19.14	36.57	149.9	23.5
Endogenous	TNFAIP6	NM_007115.2	4.56	3.92	10.71	3.07
Endogenous	TNFRSF10C	NM_003841.3	1.82	3.27	21.41	7.15
Endogenous	TNFRSF11A	NM_003839.2	3.65	3.92	28.55	4.09
Endogenous	TNFRSF13B	NM_012452.2	1.77	2.26	1.3	2.68
Endogenous	TNFRSF13C	NM_052945.3	4.56	3.92	14.28	6.13
Endogenous	TNFRSF14	NM_003820.2	2.73	7.84	1.3	3.07
Endogenous	TNFRSF17	NM_001192.2	8.2	5.88	42.83	11.24
Endogenous	TNFRSF1B	NM_001066.2	1.77	2.26	21.41	6.13
Endogenous	TNFRSF4	NM_003327.2	1.82	2.26	10.71	2.68
Endogenous	TNFRSF8	NM_152942.2	1.77	2.61	28.55	3.07
Endogenous	TNFRSF9	NM_001561.4	5.47	3.27	14.28	5.11
Endogenous	TNFSF10	NM_003810.2	3.65	3.92	7.14	42.91
Endogenous	TNFSF11	NM_003701.2	3.65	3.92	24.98	2.68
Endogenous	TNFSF12	NM_003809.2	43.74	55.51	32.12	59.26
Endogenous	TNFSF13B	NM_006573.4	12.76	11.1	60.68	19.41
Endogenous	TNFSF15	NM_001204344.1	3.65	2.26	35.69	5.11
Endogenous	TNFSF4	NM_003326.2	12.76	8.49	24.98	14.3
Endogenous	TNFSF8	NM_001244.3	3.65	2.26	1.3	2.68
Endogenous	TOLLIP	NM_019009.2	329.89	351.97	217.72	427.1
Endogenous	TP53	NM_000546.2	261.54	300.39	171.32	385.21
Endogenous	TRAF1	NM_005658.3	12.76	7.18	24.98	9.2
Endogenous	TRAF2	NM_021138.3	54.68	54.85	110.64	71.52
Endogenous	TRAF3	NM_145725.1	41.01	42.45	53.54	49.05
Endogenous	TRAF4	NM_004295.2	112.09	101.22	89.23	90.94
Endogenous	TRAF5	NM_004619.3	31.9	40.49	57.11	38.83
Endogenous	TRAF6	NM_145803.1	122.11	124.73	114.21	127.72
Endogenous	TYK2	NM_003331.3	95.69	102.52	85.66	76.63
Endogenous	UBE2L3	NM_198157.1	210.51	210.92	71.38	223.77
Endogenous	VCAM1	NM_001078.3	709.9	648.44	221.29	991.13
Endogenous	VTN	NM_000638.3	2.73	3.92	39.26	2.68
Endogenous	XBP1	NM_005080.2	183.17	129.3	239.13	147.14
Endogenous	XCL1	NM_002995.1	12.76	16.33	85.66	12.26
Endogenous	XCR1	NM_005283.2	5.47	4.57	17.85	12.26
Endogenous	ZAP70	NM_001079.3	4.56	3.27	10.71	3.07
Endogenous	ZBTB16	NM_006006.4	16.4	24.81	14.28	15.33
Endogenous	ZEB1	NM_001128128.1	184.08	221.37	117.78	215.6
Endogenous	sCTLA4	NM_001037631.1	2.73	2.26	1.3	2.68
Housekeeping	ABCF1	NM_001090.2	222.36	184.15	149.9	188.01
Housekeeping	ALAS1	NM_000688.4	45.56	47.67	32.12	52.11
Housekeeping	EEF1G	NM_001404.4	8594.43	10394	12856	5395
Housekeeping	G6PD	NM_000402.2	104.8	97.3	153.47	106.27
Housekeeping	GAPDH	NM_002046.3	15925.8	15926.3	14044.5	17949.6
Housekeeping	GUSB	NM_000181.1	43.74	35.92	32.12	52.11
Housekeeping	HPRT1	NM_000194.1	183.17	155.42	460.42	184.94
Housekeeping	OAZ1	NM_004152.2	1245.74	1221.13	1584.69	1475.45
Housekeeping	POLR1B	NM_019014.3	34.63	41.14	24.98	49.05
Housekeeping	POLR2A	NM_000937.2	544.04	525.67	556.78	593.65
Housekeeping	PPIA	NM_021130.2	141.25	128.64	74.95	102.18
Housekeeping	RPL19	NM_000981.3	5034.91	6078.23	9850.77	4474.37
Housekeeping	SDHA	NM_004168.1	113	130.6	142.76	129.77
Housekeeping	TBP	NM_001172085.1	128.49	129.3	153.47	144.07
Housekeeping	TUBB	NM_178014.2	2670.1	2738.08	1070.74	2112.02
